# Supplementary material for: Lethal ventricular arrhythmia accompanied with myopalladin truncation mutation: a case report
Source: Eur Heart J Case Rep. 2026 Mar 20;10(4):ytag228. doi: 10.1093/ehjcr/ytag228 (PMC13062368; doi:10.1093/ehjcr/ytag228)
Supplement: ytag228_Supplementary_Data [file ytag228_supplementary_data.zip]

Archive with 4 entries (4 files):
- Supplemental table (timeline) revise 1st 20260123.docx
- Video S1 CMR.mp4
- Video S2 echo after discharge.mp4
- VIdeo S3 echo 6yrs ago.mp4
